# Supplementary material for: Hydrothermally Synthesized ZnCr- and NiCr-Layered Double Hydroxides as Hydrogen Evolution Photocatalysts
Source: Molecules. 2024 May 2;29(9):2108. doi: 10.3390/molecules29092108 (PMC11085494; doi:10.3390/molecules29092108)
Supplement: Supplementary file 1 [file molecules-29-02108-s001.zip]

Archive with 1 entries (1 files):
- molecules-2911133-supplementary.pdf
